# Supplementary material for: Imine–Thiocarbamate Hybrid Pincer Systems: From Mechanochemical Activation to Cytotoxicity Evaluation of the Cyclopalladated Derivatives
Source: Molecules. 2026 Feb 4;31(3):546. doi: 10.3390/molecules31030546 (PMC12899013; doi:10.3390/molecules31030546)
Supplement: Supplementary file 1 [file molecules-31-00546-s001.zip]

Archive with 1 entries (1 files):
- molecules-4103900-supplementary.pdf
